# Supplementary material for: ﻿Rorippadaguanensis (Brassicaceae), a new species from eastern China
Source: PhytoKeys. 2025 Mar 11;253:189–98. doi: 10.3897/phytokeys.253.145997 (PMC11920822; doi:10.3897/phytokeys.253.145997)
Supplement: XML Treatment for Rorippa daguanensis [file phytokeys.253.145997-treatment1.xml]

<!DOCTYPE tp:taxon-treatment
  PUBLIC "-//TaxonX//DTD Taxonomic Treatment Publishing DTD v0 20100105//EN" "tax-treatment-NSO.dtd">
<tp:taxon-treatment xmlns:tp="http://www.plazi.org/taxpub"><tp:treatment-meta><kwd-group><label>Taxon classification</label><kwd>
                <named-content content-type="kingdom">Plantae</named-content>
              </kwd><kwd>
                <named-content content-type="order">Brassicales</named-content>
              </kwd><kwd>
                <named-content content-type="family">Brassicaceae</named-content>
              </kwd></kwd-group><mixed-citation publication-type="journal"><person-group><name><surname>Zhang</surname><given-names>Wei</given-names></name><name><surname>Xiang</surname><given-names>Xiao-Yan</given-names></name><name><surname>Han</surname><given-names>Ting-Shen</given-names></name><name><surname>Shao</surname><given-names>Jian-Wen</given-names></name><name><surname>Zhao</surname><given-names>Kai</given-names></name></person-group><article-title>﻿<italic><tp:taxon-name><tp:taxon-name-part taxon-name-part-type="genus" reg="Rorippa">Rorippa</tp:taxon-name-part><tp:taxon-name-part taxon-name-part-type="species" reg="daguanensis">daguanensis</tp:taxon-name-part></tp:taxon-name></italic> (<tp:taxon-name><tp:taxon-name-part taxon-name-part-type="family">Brassicaceae</tp:taxon-name-part></tp:taxon-name>), a new species from eastern China</article-title><source>PhytoKeys</source><day>11</day><month>03</month><year>2025</year><volume>253</volume><fpage>189</fpage><lpage>198</lpage><pub-id pub-id-type="doi">10.3897/phytokeys.253.145997</pub-id></mixed-citation></tp:treatment-meta><tp:nomenclature><label>﻿</label><tp:taxon-name>
              <object-id xmlns:xlink="http://www.w3.org/1999/xlink" content-type="arpha" xlink:type="simple">3CD10A05-C356-5C09-A289-49CE0B206A25</object-id>
              <tp:taxon-name-part taxon-name-part-type="genus" reg="Rorippa">Rorippa</tp:taxon-name-part>
              <tp:taxon-name-part taxon-name-part-type="species" reg="daguanensis">daguanensis</tp:taxon-name-part>
              <object-id xmlns:xlink="http://www.w3.org/1999/xlink" content-type="ipni" xlink:type="simple">urn:lsid:ipni.org:names:77358194-1</object-id>
            </tp:taxon-name><tp:taxon-authority>W.Zhang &amp; K.Zhao</tp:taxon-authority><tp:taxon-status xmlns:xlink="http://www.w3.org/1999/xlink" xlink:type="simple">sp. nov.</tp:taxon-status><xref ref-type="fig" rid="F4">Figs 4</xref><xref ref-type="fig" rid="F5">, 5</xref></tp:nomenclature><tp:treatment-sec sec-type="material" id="SECID0EJMAE"><title>Type.</title><p>China • Anhui, Anqing City, Daguan District, Qili Lake, <named-content xmlns:xlink="http://www.w3.org/1999/xlink" content-type="dwc:verbatimCoordinates" xlink:type="simple"><named-content content-type="geo-json" specific-use="{&#34;type&#34;:&#34;Point&#34;,&#34;coordinates&#34;:[116.908686,30.492561]}" id="NCID0ESMAE" xlink:type="simple">30°29'33.22"N, 116°54'31.27"E</named-content></named-content>, alt. 7 m, 18 April 2022, <italic>Wei Zhang &amp; Kai Zhao</italic> ZW20220418 (holotype: <named-content xmlns:xlink="http://www.w3.org/1999/xlink" content-type="dwc:institutional_code" xlink:title="Herbarium of Anhui Normal University" xlink:href="http://grbio.org/institution/anhui-normal-university" xlink:type="simple">ANUB</named-content>!; isotypes: <named-content xmlns:xlink="http://www.w3.org/1999/xlink" content-type="dwc:institutional_code" xlink:title="Herbarium of Anhui Normal University" xlink:href="http://grbio.org/institution/anhui-normal-university" xlink:type="simple">ANUB</named-content>!; isotypes: CSH!) (Fig. <xref ref-type="fig" rid="F5">5</xref>).</p></tp:treatment-sec><tp:treatment-sec sec-type="diagnosis" id="SECID0EHNAE"><title>Diagnosis.</title><p><italic><tp:taxon-name><tp:taxon-name-part taxon-name-part-type="genus" reg="Rorippa">Rorippa</tp:taxon-name-part><tp:taxon-name-part taxon-name-part-type="species" reg="daguanensis">daguanensis</tp:taxon-name-part></tp:taxon-name></italic> is similar to <italic><tp:taxon-name><tp:taxon-name-part taxon-name-part-type="genus" reg="Rorippa">R.</tp:taxon-name-part><tp:taxon-name-part taxon-name-part-type="species" reg="dubia">dubia</tp:taxon-name-part></tp:taxon-name></italic> and <italic><tp:taxon-name><tp:taxon-name-part taxon-name-part-type="genus" reg="Rorippa">R.</tp:taxon-name-part><tp:taxon-name-part taxon-name-part-type="species" reg="cantoniensis">cantoniensis</tp:taxon-name-part></tp:taxon-name></italic>, but it can be readily distinguished from <italic><tp:taxon-name><tp:taxon-name-part taxon-name-part-type="genus" reg="Rorippa">R.</tp:taxon-name-part><tp:taxon-name-part taxon-name-part-type="species" reg="dubia">dubia</tp:taxon-name-part></tp:taxon-name></italic> by inconspicuous stems (vs. conspicuous stems), oval silicle 5.5–6.5 mm × 2.5–3.5 mm (vs. linear silique 2.5–4 cm × 0.7–0.9 mm) and can be differentiated from <italic><tp:taxon-name><tp:taxon-name-part taxon-name-part-type="genus" reg="Rorippa">R.</tp:taxon-name-part><tp:taxon-name-part taxon-name-part-type="species" reg="cantoniensis">cantoniensis</tp:taxon-name-part></tp:taxon-name></italic> by the absence of petals and bracts on the flowers (vs. flowers with petals and bracts) and wrinkled pericarps (vs. smooth pericarps).</p><fig id="F4" position="float" orientation="portrait"><object-id xmlns:xlink="http://www.w3.org/1999/xlink" content-type="doi" xlink:type="simple">10.3897/phytokeys.253.145997.figure4</object-id><object-id xmlns:xlink="http://www.w3.org/1999/xlink" content-type="arpha" xlink:type="simple">614CE033-4941-556E-95FC-7E66B3E38370</object-id><label>Figure 4.</label><caption><p>Morphological characters of <italic><tp:taxon-name><tp:taxon-name-part taxon-name-part-type="genus" reg="Rorippa">R.</tp:taxon-name-part><tp:taxon-name-part taxon-name-part-type="species" reg="daguanensis">daguanensis</tp:taxon-name-part></tp:taxon-name></italic> sp. nov. <bold>A</bold> plant in ﬂowering <bold>B</bold> plant in fruiting <bold>C</bold> apetalous flower <bold>D</bold> inflorescence <bold>E</bold> infructescence <bold>F</bold> transection of fruits <bold>G</bold> seed <bold>H</bold> habitat <bold>I</bold> leaf morphology.</p></caption><graphic xmlns:xlink="http://www.w3.org/1999/xlink" xlink:href="phytokeys-253-189_article-145997__-g004.jpg" position="float" orientation="portrait" xlink:type="simple" id="oo_1277926.jpg"><uri content-type="original_file" xlink:type="simple">https://binary.pensoft.net/fig/1277926</uri></graphic></fig></tp:treatment-sec><tp:treatment-sec sec-type="description" id="SECID0EOQAE"><title>Description.</title><p>Herbs annual, 3–8 cm tall, glabrous throughout. Stems mostly inconspicuous, with a few erect or decumbent. Leaves petiolate, 10–20, forming an open rosette, pinnatisect or almost bipinnatisect, 2–10 × 1–2 cm, lateral lobes 3–10 on each side of mid-vein, 2–10 × 1–4 mm, incised, dentate or entire. Racemes ebracteate. Fruiting pedicels stout, ascending, 1–4 mm. Sepals purple or green, ascending, oblong or subelliptic, 0.8–1.2 × 0.2–0.4 mm. Petals absent. Filaments 0.8–1.2 mm; anthers oblong, 0.1–0.3 mm. Ovules 100–200 per ovary. Fruit broadly or narrowly oblong, 5.5–6.5 × 2.5–3.5 mm; pericarp wrinkled, valves thin papery, veinless; style 1–1.4 mm. Seeds reddish-brown, ovate or oblate, foveolate, 0.2–0.4 × 0.2–0.4 mm.</p><fig id="F5" position="float" orientation="portrait"><object-id xmlns:xlink="http://www.w3.org/1999/xlink" content-type="doi" xlink:type="simple">10.3897/phytokeys.253.145997.figure5</object-id><object-id xmlns:xlink="http://www.w3.org/1999/xlink" content-type="arpha" xlink:type="simple">0FDDED2D-AB7C-50F3-8533-502EFF71253A</object-id><label>Figure 5.</label><caption><p>Holotype of <italic><tp:taxon-name><tp:taxon-name-part taxon-name-part-type="genus" reg="Rorippa">R.</tp:taxon-name-part><tp:taxon-name-part taxon-name-part-type="species" reg="daguanensis">daguanensis</tp:taxon-name-part></tp:taxon-name></italic> sp. nov. (ANUB100099).</p></caption><graphic xmlns:xlink="http://www.w3.org/1999/xlink" xlink:href="phytokeys-253-189_article-145997__-g005.jpg" position="float" orientation="portrait" xlink:type="simple" id="oo_1277927.jpg"><uri content-type="original_file" xlink:type="simple">https://binary.pensoft.net/fig/1277927</uri></graphic></fig></tp:treatment-sec><tp:treatment-sec sec-type="phenology" id="SECID0ELRAE"><title>Phenology.</title><p>Flowering and fruiting from February to November.</p></tp:treatment-sec><tp:treatment-sec sec-type="Chinese name" id="SECID0EQRAE"><title>Chinese name.</title><p>Dà Guān Hān Cài (大观蔊菜).</p></tp:treatment-sec><tp:treatment-sec sec-type="etymology" id="SECID0EVRAE"><title>Etymology.</title><p>The specific epithet ‘<italic>daguanensis</italic>’ refers to the type specimen collection locality, Daguan District, Anqing City, Anhui, China.</p></tp:treatment-sec><tp:treatment-sec sec-type="distribution" id="SECID0EFSAE"><title>Distribution and ecology.</title><p>Based on our field survey, <italic><tp:taxon-name><tp:taxon-name-part taxon-name-part-type="genus" reg="Rorippa">Rorippa</tp:taxon-name-part><tp:taxon-name-part taxon-name-part-type="species" reg="daguanensis">daguanensis</tp:taxon-name-part></tp:taxon-name></italic> is currently known only from two populations: one located in Qili Lake (<abbrev xmlns:xlink="http://www.w3.org/1999/xlink" xlink:title="Qili Lake" id="ABBRID0EWSAE" xlink:type="simple">QLH</abbrev>), Daguan District, Anqing City, Anhui Province and the other in Lidu Village (LDC), Xishui County, Huanggang City, Hubei Province (Fig. <xref ref-type="fig" rid="F1">1</xref>). It grows in wetlands and mudflats along the Yangtze River, at elevations between 7 m and 13 m. This characteristic results in making <italic><tp:taxon-name><tp:taxon-name-part taxon-name-part-type="genus" reg="Rorippa">R.</tp:taxon-name-part><tp:taxon-name-part taxon-name-part-type="species" reg="daguanensis">daguanensis</tp:taxon-name-part></tp:taxon-name></italic> a well-defined obligate wetland indicator in its native area.</p></tp:treatment-sec><tp:treatment-sec sec-type="Preliminary conservation assessment" id="SECID0EJTAE"><title>Preliminary conservation assessment.</title><p>Currently, only two populations of <italic><tp:taxon-name><tp:taxon-name-part taxon-name-part-type="genus" reg="Rorippa">Rorippa</tp:taxon-name-part><tp:taxon-name-part taxon-name-part-type="species" reg="daguanensis">daguanensis</tp:taxon-name-part></tp:taxon-name></italic> were recognised in eastern China, each consisting of approximately 300 individuals. The estimated Extent of Occurrence (<abbrev xmlns:xlink="http://www.w3.org/1999/xlink" xlink:title="Extent of Occurrence" id="ABBRID0E1TAE" xlink:type="simple">EOO</abbrev>) for this species is 15 km<sup>2</sup> and the Area of Occupancy (<abbrev xmlns:xlink="http://www.w3.org/1999/xlink" xlink:title="Area of Occupancy" id="ABBRID0EAUAE" xlink:type="simple">AOO</abbrev>) is 0.05 km<sup>2</sup>. In addition, its living environment has been significantly impacted by seasonal floods and human activities over an extended period. Therefore, based on IUCN Red List Categories and Criteria (<xref ref-type="bibr" rid="B7">IUCN 2024</xref>), the conservation status of this new species is evaluated as ‘Vulnerable’ (<abbrev xmlns:xlink="http://www.w3.org/1999/xlink" xlink:title="‘Vulnerable" id="ABBRID0EKUAE" xlink:type="simple">VU</abbrev>) as it meets criteria D1 and D2.</p></tp:treatment-sec><tp:treatment-sec><!--Section generated to contain objects referenced in tp:taxon-treatment.--><fig id="F1" position="float" orientation="portrait"><object-id xmlns:xlink="http://www.w3.org/1999/xlink" content-type="doi" xlink:type="simple">10.3897/phytokeys.253.145997.figure1</object-id><object-id xmlns:xlink="http://www.w3.org/1999/xlink" content-type="arpha" xlink:type="simple">07D688F6-4A88-581C-B4C1-4BFCAEDA4844</object-id><label>Figure 1.</label><caption><p>Known geographical distribution of <italic><tp:taxon-name><tp:taxon-name-part taxon-name-part-type="genus" reg="Rorippa">R.</tp:taxon-name-part><tp:taxon-name-part taxon-name-part-type="species" reg="daguanensis">daguanensis</tp:taxon-name-part></tp:taxon-name></italic> in China (red triangle).</p></caption><graphic xmlns:xlink="http://www.w3.org/1999/xlink" xlink:href="phytokeys-253-189_article-145997__-g001.jpg" position="float" orientation="portrait" xlink:type="simple" id="oo_1277923.jpg"><uri content-type="original_file" xlink:type="simple">https://binary.pensoft.net/fig/1277923</uri></graphic></fig></tp:treatment-sec><ref-list><ref id="B7"><mixed-citation xmlns:xlink="http://www.w3.org/1999/xlink" xlink:type="simple">IUCN (<year>2024</year>) Guidelines for using the IUCN red list categories and criteria. Version 16. Prepared by the Standards and Petitions committee. <ext-link xlink:href="http://www.iucnredlist.org/documents/RedListGuidelines.pdf" ext-link-type="uri" xlink:type="simple">http://www.iucnredlist.org/documents/RedListGuidelines.pdf</ext-link></mixed-citation></ref></ref-list></tp:taxon-treatment>
